# Supplementary material for: The Association between Postpartum Practice and Chinese Postpartum Depression: Identification of a Postpartum Depression-Related Dietary Pattern
Source: Nutrients. 2022 Feb 21;14(4):903. doi: 10.3390/nu14040903 (PMC8880681; doi:10.3390/nu14040903)
Supplement: Supplementary file 1 [file nutrients-14-00903-s001.zip]

Archive with 1 entries (1 files):
- nutrients-1550526-supplementary.pdf
